# Supplementary material for: RNA-binding protein NONO contributes to cancer cell growth and confers drug resistance as a theranostic target in TNBC
Source: Theranostics. 2020 Jul 2;10(18):7974–92. doi: 10.7150/thno.45037 (PMC7381744; doi:10.7150/thno.45037)
Supplement: Supplementary file 2 — Supplementary table. [file thnov10p7974s2.xlsx]

## Sheet: Sheet1
PROBE_ID	SYMBOL	SEARCH_KEY	CHROMOSOME	DEFINITION	SYNONYMS
ILMN_1652521	MTMR9	NM_015458.3	8	Homo sapiens myotubularin related protein 9 (MTMR9), mRNA.	LIP-STYX; C8orf9; DKFZp434K171; MTMR8; MGC126672
ILMN_1655740	SNAI2	NM_003068.3	8	Homo sapiens snail homolog 2 (Drosophila) (SNAI2), mRNA.	WS2D; SLUG; SLUGH1; MGC10182
ILMN_1657451	SRPK2	NM_182691.1	7	Homo sapiens SFRS protein kinase 2 (SRPK2), transcript variant 2, mRNA.	FLJ36101; SFRSK2
ILMN_1657746	BPHL	NM_004332.1	6	Homo sapiens biphenyl hydrolase-like (serine hydrolase) (BPHL), mRNA.	MGC125930; MCNAA; MGC41865; Bph-rp
ILMN_1657983	TERF2IP	NM_018975.2	16	Homo sapiens telomeric repeat binding factor 2, interacting protein (TERF2IP), mRNA.	RAP1; DRIP5
ILMN_1661346	LOC648210	XM_936790.1		PREDICTED: Homo sapiens similar to Heterogeneous nuclear ribonucleoprotein A1 (Helix-destabilizing protein) (Single-strand RNA-binding protein) (hnRNP core protein A1) (HDP) (LOC648210), mRNA.
ILMN_1661500	B4GALT4	NM_003778.3	3	Homo sapiens UDP-Gal:betaGlcNAc beta 1,4- galactosyltransferase, polypeptide 4 (B4GALT4), transcript variant 2, mRNA.	B4Gal-T4; beta4Gal-T4
ILMN_1662905	NME1-NME2	NM_002512.2	17	Homo sapiens NME1-NME2 readthrough (NME1-NME2), mRNA.	NME2
ILMN_1663042	SDC4	NM_002999.2	20	Homo sapiens syndecan 4 (SDC4), mRNA.	MGC22217; SYND4
ILMN_1663132	ADCK2	NM_052853.3	7	Homo sapiens aarF domain containing kinase 2 (ADCK2), mRNA.	MGC20727; AARF
ILMN_1663618	STAT3	NM_213662.1	17	Homo sapiens signal transducer and activator of transcription 3 (acute-phase response factor) (STAT3), transcript variant 3, mRNA.	APRF; FLJ20882; MGC16063
ILMN_1667030	HSBP1	NM_001537.2	16	Homo sapiens heat shock factor binding protein 1 (HSBP1), mRNA.	DKFZp686D1664; NPC-A-13; DKFZp686O24200
ILMN_1669286	YWHAZ	NM_003406.2	8	Homo sapiens tyrosine 3-monooxygenase/tryptophan 5-monooxygenase activation protein, zeta polypeptide (YWHAZ), transcript variant 1, mRNA.	KCIP-1; MGC126532; MGC111427; MGC138156
ILMN_1669878	GUSB	NM_000181.1	7	Homo sapiens glucuronidase, beta (GUSB), mRNA.	MPS7; FLJ39445
ILMN_1670172	WDR33	NM_001006622.1	2	Homo sapiens WD repeat domain 33 (WDR33), transcript variant 2, mRNA.	WDC146; FLJ11294
ILMN_1675038	PRMT2	NM_206962.1	21	Homo sapiens protein arginine methyltransferase 2 (PRMT2), transcript variant 2, mRNA.	HRMT1L1; MGC111373
ILMN_1676563	HTRA1	NM_002775.3	10	Homo sapiens HtrA serine peptidase 1 (HTRA1), mRNA.	HtrA; PRSS11; ARMD7; ORF480; L56
ILMN_1677162	SFRS13A	NM_054016.1	1	Homo sapiens splicing factor, arginine/serine-rich 13A (SFRS13A), transcript variant 2, mRNA.	SRp38; SFRS13; SRrp40; TASR; NSSR; FUSIP2; TASR2; TASR1
ILMN_1679194	UGT2B7	XM_943434.1		PREDICTED: Homo sapiens UDP glucuronosyltransferase 2 family, polypeptide B7 (UGT2B7), mRNA.
ILMN_1679641	FAM120B	NM_032448.1	6	Homo sapiens family with sequence similarity 120B (FAM120B), mRNA.	KIAA1838; dJ894D12.1; PGCC1; KIAA0183
ILMN_1679797	ADARB1	NM_001033049.1	21	Homo sapiens adenosine deaminase, RNA-specific, B1 (RED1 homolog rat) (ADARB1), transcript variant 1, mRNA.	ADAR2a; ADAR2; DRABA2; DRADA2; ADAR2a-L1; ADAR2a-L2; ADAR2g; ADAR2c; RED1; ADAR2a-L3; ADAR2b; ADAR2d
ILMN_1680675	MRRF	NM_138777.2	9	Homo sapiens mitochondrial ribosome recycling factor (MRRF), nuclear gene encoding mitochondrial protein, transcript variant 2, mRNA.	RRF; MTRRF; MRFF
ILMN_1681754	GGH	NM_003878.1	8	Homo sapiens gamma-glutamyl hydrolase (conjugase, folylpolygammaglutamyl hydrolase) (GGH), mRNA.	GH
ILMN_1684045	CDCA4	NM_017955.2	14	Homo sapiens cell division cycle associated 4 (CDCA4), transcript variant 14, mRNA.	MGC19517; FLJ20764; HEPP
ILMN_1690822	VAPA	NM_003574.4	18	Homo sapiens VAMP (vesicle-associated membrane protein)-associated protein A, 33kDa (VAPA), transcript variant 1, mRNA.	hVAP-33; VAP33; VAP-33; VAP-A; MGC3745
ILMN_1693430	NME1-NME2	NM_001018136.1	17	Homo sapiens NME1-NME2 readthrough (NME1-NME2), mRNA.	NME2
ILMN_1695423	CD9	NM_001769.2	12	Homo sapiens CD9 molecule (CD9), mRNA.	MRP-1; MIC3; BTCC-1; BA2; 5H9; TSPAN29; GIG2; DRAP-27; P24
ILMN_1696675	CES2	NM_198061.1	16	Homo sapiens carboxylesterase 2 (intestine, liver) (CES2), transcript variant 1, mRNA.	iCE; CE-2; CES2A1; PCE-2
ILMN_1701077	LOC642897	NM_182749.1	11	PREDICTED: Homo sapiens misc_RNA (LOC642897), miscRNA.
ILMN_1702198	LOC643790	XM_927071.1	15	PREDICTED: Homo sapiens similar to Nonhistone chromosomal protein HMG-14 (High-mobility group nucleosome-binding domain-containing protein 1) (LOC643790), mRNA.
ILMN_1705774	TIGD5	NM_032862.2	8	Homo sapiens tigger transposable element derived 5 (TIGD5), mRNA.	FLJ14926; MGC44883
ILMN_1707475	UBE2E2	NM_152653.1	3	Homo sapiens ubiquitin-conjugating enzyme E2E 2 (UBC4/5 homolog, yeast) (UBE2E2), mRNA.	UBCH8; FLJ25157
ILMN_1708537	RBPJ	NM_203284.1	4	Homo sapiens recombination signal binding protein for immunoglobulin kappa J region (RBPJ), transcript variant 4, mRNA.	SUH; RBP-J; RBPJK; csl; KBF2; IGKJRB1; IGKJRB; CBF1; RBPSUH; MGC61669
ILMN_1711566	TIMP1	NM_003254.2	X	Homo sapiens TIMP metallopeptidase inhibitor 1 (TIMP1), mRNA.	TIMP; FLJ90373; CLGI; EPA; EPO; HCI
ILMN_1713892	C4orf34	NM_174921.1	4	Homo sapiens chromosome 4 open reading frame 34 (C4orf34), mRNA.	FLJ13289
ILMN_1714990	DBT	NM_001918.1	1	Homo sapiens dihydrolipoamide branched chain transacylase E2 (DBT), nuclear gene encoding mitochondrial protein, mRNA.	BCATE2; MGC9061; E2B; E2
ILMN_1715546	LOC441191	XR_001271.1		PREDICTED: Homo sapiens similar to hypothetical protein FLJ10307 (LOC441191), misc RNA.
ILMN_1719906	HADH	NM_005327.1	4	Homo sapiens hydroxyacyl-Coenzyme A dehydrogenase (HADH), nuclear gene encoding mitochondrial protein, mRNA.	HHF4; HADH1; MGC8392; HADHSC; M/SCHAD; HAD; SCHAD
ILMN_1720708	CSNK1D	NM_139062.1	17	Homo sapiens casein kinase 1, delta (CSNK1D), transcript variant 1, mRNA.	HCKID
ILMN_1723874	MRPS6	NM_032476.2	21	Homo sapiens mitochondrial ribosomal protein S6 (MRPS6), nuclear gene encoding mitochondrial protein, mRNA.	RPMS6; C21orf101; MRP-S6
ILMN_1724040	ANKRD57	NM_023016.2	2	Homo sapiens ankyrin repeat domain 57 (ANKRD57), mRNA.	C2orf26
ILMN_1728168	C20orf45	NM_016045.1	20	Homo sapiens chromosome 20 open reading frame 45 (C20orf45), mRNA.	dJ543J19.5
ILMN_1730611	RTN4	NM_007008.2	2	Homo sapiens reticulon 4 (RTN4), transcript variant 3, mRNA.	RTN4-B1; Nbla10545; RTN-X; Nogo-C; NSP; ASY; RTN4-A; NSP-CL; NOGOC; Nbla00271; NI220/250; RTN4-C; RTN4-B2; NOGO-A; Nogo-B; NOGO
ILMN_1732534	CHMP5	NM_016410.2	9	Homo sapiens chromatin modifying protein 5 (CHMP5), mRNA.	C9orf83; SNF7DC2; CGI-34; PNAS-2; HSPC177
ILMN_1739805	NDE1	NM_017668.1	16	Homo sapiens nudE nuclear distribution gene E homolog 1 (A. nidulans) (NDE1), mRNA.	FLJ20101; HOM-TES-87; NUDE1; NUDE
ILMN_1740976	NONO	NM_007363.3	X	Homo sapiens non-POU domain containing, octamer-binding (NONO), mRNA.	P54; NRB54; NMT55; P54NRB
ILMN_1742889	WDR77	NM_024102.2	1	Homo sapiens WD repeat domain 77 (WDR77), mRNA.	MGC2722; Nbla10071; HKMT1069; MEP50; RP11-552M11.3
ILMN_1743049	PWP1	NM_007062.1	12	Homo sapiens PWP1 homolog (S. cerevisiae) (PWP1), mRNA.	IEF-SSP-9502
ILMN_1745256	CXXC5	NM_016463.5	5	Homo sapiens CXXC finger 5 (CXXC5), mRNA.	HSPC195
ILMN_1746137	ST7	NM_021908.2	7	Homo sapiens suppression of tumorigenicity 7 (ST7), transcript variant b, mRNA.	DKFZp762O2113; RAY1; TSG7; ETS7q; FAM4A1; SEN4; HELG
ILMN_1746252	LOC391811	NM_006230.1		PREDICTED: Homo sapiens similar to DNA polymerase delta subunit 2 (DNA polymerase delta subunit p50) (LOC391811), mRNA.
ILMN_1746561	BCL2L2	NM_004050.2	14	Homo sapiens BCL2-like 2 (BCL2L2), mRNA.	KIAA0271; BCLW; BCL-W
ILMN_1746588	TALDO1	NM_006755.1	11	Homo sapiens transaldolase 1 (TALDO1), mRNA.	TALDOR; TAL; TAL-H; TALH
ILMN_1752199	LHPP	NM_022126.2	10	Homo sapiens phospholysine phosphohistidine inorganic pyrophosphate phosphatase (LHPP), mRNA.	MGC142189; MGC142191; MGC117251
ILMN_1753243	DNAJB11	NM_016306.4	3	Homo sapiens DnaJ (Hsp40) homolog, subfamily B, member 11 (DNAJB11), mRNA.	PRO1080; HEDJ; ABBP-2; UNQ537; hDj9; EDJ; ERdj3; ERj3; ABBP2
ILMN_1754045	FANCL	NM_018062.2	2	Homo sapiens Fanconi anemia, complementation group L (FANCL), mRNA.	POG; FAAP43; PHF9; FLJ10335
ILMN_1754988	N6AMT1	NM_013240.2	21	Homo sapiens N-6 adenine-specific DNA methyltransferase 1 (putative) (N6AMT1), transcript variant 1, mRNA.	PRED28; MTQ2; HEMK2; N6AMT; C21orf127; MGC19995
ILMN_1755391	ARL2BP	NM_012106.3	16	Homo sapiens ADP-ribosylation factor-like 2 binding protein (ARL2BP), mRNA.	BART1
ILMN_1755897	UGT2B7	NM_001074.1		PREDICTED: Homo sapiens UDP glucuronosyltransferase 2 family, polypeptide B7 (UGT2B7), mRNA.
ILMN_1756784	FREQ	NM_014286.2	9	Homo sapiens frequenin homolog (Drosophila) (FREQ), mRNA.	DKFZp761L1223; FLUP; NCS-1; NCS1
ILMN_1758938	SLC31A2	NM_001860.1	9	Homo sapiens solute carrier family 31 (copper transporters), member 2 (SLC31A2), mRNA.	hCTR2; CTR2; COPT2
ILMN_1759915	ARPC1A	NM_006409.2	7	Homo sapiens actin related protein 2/3 complex, subunit 1A, 41kDa (ARPC1A), mRNA.	SOP2Hs; SOP2L; Arc40
ILMN_1761828	E2F4	NM_001950.3	16	Homo sapiens E2F transcription factor 4, p107/p130-binding (E2F4), mRNA.	E2F-4
ILMN_1761844	ZCCHC17	NM_016505.2	1	Homo sapiens zinc finger, CCHC domain containing 17 (ZCCHC17), mRNA.	pNO40; PS1D; HSPC251; RP11-266K22.1
ILMN_1765523	TOLLIP	NM_019009.2	11	Homo sapiens toll interacting protein (TOLLIP), mRNA.	IL-1RAcPIP; FLJ33531
ILMN_1766411	AP1S2	NM_003916.3	X	Homo sapiens adaptor-related protein complex 1, sigma 2 subunit (AP1S2), mRNA.	MGC:1902; SIGMA1B; MRX59; DC22
ILMN_1766505	COMMD10	NM_016144.2	5	Homo sapiens COMM domain containing 10 (COMMD10), mRNA.	PTD002; FLJ11285
ILMN_1768719	RDH11	NM_016026.2	14	Homo sapiens retinol dehydrogenase 11 (all-trans/9-cis/11-cis) (RDH11), mRNA.	MDT1; RALR1; HCBP12; SCALD; ARSDR1; CGI-82; FLJ32633; PSDR1
ILMN_1776038	UBXN2A	NM_181713.3	2	Homo sapiens UBX domain protein 2A (UBXN2A), mRNA.	MGC138202
ILMN_1776352	MUTED	NM_201280.1	6	Homo sapiens muted homolog (mouse) (MUTED), mRNA.	DKFZp686E2287; MU
ILMN_1779182	TMEM98	NM_015544.2	17	Homo sapiens transmembrane protein 98 (TMEM98), transcript variant 2, mRNA.	DKFZP564K1964
ILMN_1780667	WDR51A	NM_015426.2	3	Homo sapiens WD repeat domain 51A (WDR51A), mRNA.	MGC131902; DKFZP434C245
ILMN_1788024	PCID2	NM_018386.1	13	Homo sapiens PCI domain containing 2 (PCID2), mRNA.	MGC16774; FLJ11305; F10; RP11-98F14.6
ILMN_1789502	GPC4	NM_001448.2	X	Homo sapiens glypican 4 (GPC4), mRNA.	K-glypican
ILMN_1790338	PRRX2	NM_016307.3	9	Homo sapiens paired related homeobox 2 (PRRX2), mRNA.	PMX2; MGC19843; PRX2
ILMN_1793474	INSIG1	NM_005542.3	7	Homo sapiens insulin induced gene 1 (INSIG1), transcript variant 2, mRNA.	MGC1405; CL-6
ILMN_1794598	SCHIP1	NM_014575.1	3	Homo sapiens schwannomin interacting protein 1 (SCHIP1), mRNA.	FLJ39160; SCHIP-1
ILMN_1798177	CHURC1	NM_145165.2	14	Homo sapiens churchill domain containing 1 (CHURC1), mRNA.	FLJ33064; chch; My015; C14orf52
ILMN_1798360	CXCR7	NM_020311.1	2	Homo sapiens chemokine (C-X-C motif) receptor 7 (CXCR7), mRNA.	CMKOR1; GPR159; RDC1
ILMN_1799516	DNAJC9	NM_015190.3	10	Homo sapiens DnaJ (Hsp40) homolog, subfamily C, member 9 (DNAJC9), mRNA.	JDD1; KIAA0974; SB73; HDJC9
ILMN_1800225	PPARG	NM_138712.2	3	Homo sapiens peroxisome proliferator-activated receptor gamma (PPARG), transcript variant 2, mRNA.	NR1C3; PPARG1; PPARG2
ILMN_1800837	CFDP1	NM_006324.2	16	Homo sapiens craniofacial development protein 1 (CFDP1), mRNA.	SWC5; BCNT; p97; CP27; Yeti
ILMN_1801205	GPNMB	NM_001005340.1	7	Homo sapiens glycoprotein (transmembrane) nmb (GPNMB), transcript variant 1, mRNA.	NMB; HGFIN
ILMN_1802654	GLT8D2	NM_031302.2	12	Homo sapiens glycosyltransferase 8 domain containing 2 (GLT8D2), mRNA.	FLJ31494
ILMN_1803997	SDCCAG3	NM_006643.2	9	Homo sapiens serologically defined colon cancer antigen 3 (SDCCAG3), transcript variant 3, mRNA.	NY-CO-3
ILMN_1804148	TMED4	NM_182547.2	7	Homo sapiens transmembrane emp24 protein transport domain containing 4 (TMED4), mRNA.	HNLF
ILMN_1806106	GNL3	NM_014366.4	3	Homo sapiens guanine nucleotide binding protein-like 3 (nucleolar) (GNL3), transcript variant 1, mRNA.	C77032; NS; MGC800; E2IG3
ILMN_1808011	FAM46B	NM_052943.2	1	Homo sapiens family with sequence similarity 46, member B (FAM46B), mRNA.	MGC16491; MGC20845; RP11-344H11.8
ILMN_1808584	FAM36A	NM_198076.4	1	Homo sapiens family with sequence similarity 36, member A (FAM36A), mRNA.	FLJ43269
ILMN_1808707	FSCN1	NM_003088.2	7	Homo sapiens fascin homolog 1, actin-bundling protein (Strongylocentrotus purpuratus) (FSCN1), mRNA.	FLJ38511; SNL; p55
ILMN_1809292	IMMP2L	NM_032549.1	7	Homo sapiens IMP2 inner mitochondrial membrane peptidase-like (S. cerevisiae) (IMMP2L), nuclear gene encoding mitochondrial protein, mRNA.	IMP2
ILMN_1810875	SYNGR1	NM_145738.1	22	Homo sapiens synaptogyrin 1 (SYNGR1), transcript variant 1a, mRNA.	MGC:1939
ILMN_1813277	SUPT3H	NM_003599.1	6	Homo sapiens suppressor of Ty 3 homolog (S. cerevisiae) (SUPT3H), transcript variant 2, mRNA.	SPT3L; SPT3
ILMN_1814726	SCARB2	NM_005506.2	4	Homo sapiens scavenger receptor class B, member 2 (SCARB2), mRNA.	CD36L2; HLGP85; SR-BII; LIMPII
ILMN_1815745	SOX4	NM_003107.2	6	Homo sapiens SRY (sex determining region Y)-box 4 (SOX4), mRNA.	EVI16
ILMN_2048636	ME2	NM_002396.3	18	Homo sapiens malic enzyme 2, NAD(+)-dependent, mitochondrial (ME2), nuclear gene encoding mitochondrial protein, mRNA.
ILMN_2052790	NONO	NM_007363.3	X	Homo sapiens non-POU domain containing, octamer-binding (NONO), mRNA.	P54; NRB54; NMT55; P54NRB
ILMN_2071737	EIF5A2	NM_020390.5	3	Homo sapiens eukaryotic translation initiation factor 5A2 (EIF5A2), mRNA.	EIF-5A2; eIF5AII
ILMN_2094166	CHMP5	NM_016410.2	9	Homo sapiens chromatin modifying protein 5 (CHMP5), mRNA.	C9orf83; SNF7DC2; CGI-34; PNAS-2; HSPC177
ILMN_2094905	COMMD10	NM_016144.2	5	Homo sapiens COMM domain containing 10 (COMMD10), mRNA.	PTD002; FLJ11285
ILMN_2105923	C12orf32	NM_031465.2	12	Homo sapiens chromosome 12 open reading frame 32 (C12orf32), mRNA.	MGC13204; HKMT1188
ILMN_2120273	AP1S2	NM_003916.3	X	Homo sapiens adaptor-related protein complex 1, sigma 2 subunit (AP1S2), mRNA.	MGC:1902; SIGMA1B; MRX59; DC22
ILMN_2133675	SGSH	NM_000199.2	17	Homo sapiens N-sulfoglucosamine sulfohydrolase (sulfamidase) (SGSH), mRNA.	HSS; MPS3A; SFMD
ILMN_2143148	TM2D1	NM_032027.2	1	Homo sapiens TM2 domain containing 1 (TM2D1), mRNA.	BBP
ILMN_2195914	GGH	NM_003878.1	8	Homo sapiens gamma-glutamyl hydrolase (conjugase, folylpolygammaglutamyl hydrolase) (GGH), mRNA.	GH
ILMN_2218450	LSM1	NM_014462.1	8	Homo sapiens LSM1 homolog, U6 small nuclear RNA associated (S. cerevisiae) (LSM1), mRNA.	CASM; YJL124C
ILMN_2222688	TMSB4X	NM_021109.2	X	Homo sapiens thymosin, beta 4, X-linked (TMSB4X), mRNA.	TMSB4; FX; TB4X; PTMB4
ILMN_2223805	TSGA14	NM_018718.1	7	Homo sapiens testis specific, 14 (TSGA14), mRNA.	Cep41; DKFZp762H1311
ILMN_2228873	STARD3NL	NM_032016.2	7	Homo sapiens STARD3 N-terminal like (STARD3NL), mRNA.	MGC3251; MENTHO
ILMN_2233539	SLC39A8	NM_022154.5	4	Homo sapiens solute carrier family 39 (zinc transporter), member 8 (SLC39A8), transcript variant 1, mRNA.	BIGM103; LZT-Hs6
ILMN_2273572	OSCP1	NM_206837.1	1	Homo sapiens organic solute carrier partner 1 (OSCP1), transcript variant 2, mRNA.	NOR1; MGC26685; OSCP1
ILMN_2294431	CDC25C	NM_001790.3	5	Homo sapiens cell division cycle 25 homolog C (S. pombe) (CDC25C), transcript variant 1, mRNA.	CDC25
ILMN_2294762	AMY1A	NM_004038.3	1	Homo sapiens amylase, alpha 1A (salivary) (AMY1A), transcript variant 1, mRNA.	AMY1; AMY1B
ILMN_2309180	SMARCD3	NM_003078.3	7	Homo sapiens SWI/SNF related, matrix associated, actin dependent regulator of chromatin, subfamily d, member 3 (SMARCD3), transcript variant 2, mRNA.	Rsc6p; BAF60C; CRACD3; MGC111010
ILMN_2318643	TGIF1	NM_170695.2	18	Homo sapiens TGFB-induced factor homeobox 1 (TGIF1), transcript variant 1, mRNA.	HPE4; MGC5066; MGC39747; TGIF
ILMN_2347068	MKNK2	NM_017572.2	19	Homo sapiens MAP kinase interacting serine/threonine kinase 2 (MKNK2), transcript variant 1, mRNA.	GPRK7; MNK2
ILMN_2354547	TUSC3	NM_006765.2	8	Homo sapiens tumor suppressor candidate 3 (TUSC3), transcript variant 1, mRNA.	D8S1992; N33; OST3A; MGC13453
ILMN_2362681	CES2	NM_003869.4	16	Homo sapiens carboxylesterase 2 (intestine, liver) (CES2), transcript variant 1, mRNA.	iCE; CE-2; CES2A1; PCE-2
ILMN_2376403	TSC22D3	NM_004089.3	X	Homo sapiens TSC22 domain family, member 3 (TSC22D3), transcript variant 2, mRNA.	hDIP; DIP; DKFZp313A1123; DSIPI; TSC-22R; GILZ
ILMN_2381899	OPTN	NM_001008213.1	10	Homo sapiens optineurin (OPTN), transcript variant 4, mRNA.	FIP2; HYPL; NRP; TFIIIA-INTP; HIP7; GLC1E
ILMN_2383913	WDR33	NM_001006622.1	2	Homo sapiens WD repeat domain 33 (WDR33), transcript variant 2, mRNA.	WDC146; FLJ11294
ILMN_2401978	STAT3	NM_213662.1	17	Homo sapiens signal transducer and activator of transcription 3 (acute-phase response factor) (STAT3), transcript variant 3, mRNA.	APRF; FLJ20882; MGC16063
ILMN_2402341	MAPK3	NM_001040056.1	16	Homo sapiens mitogen-activated protein kinase 3 (MAPK3), transcript variant 2, mRNA.	PRKM3; ERK1; MGC20180; P44MAPK; HS44KDAP; P44ERK1; HUMKER1A
ILMN_2402930	LOC440926	NR_002315.1	2	Homo sapiens H3 histone, family 3A pseudogene (LOC440926), non-coding RNA.
ILMN_2410540	CASP2	NM_032982.2	7	Homo sapiens caspase 2, apoptosis-related cysteine peptidase (CASP2), transcript variant 1, mRNA.	NEDD2; ICH1; ICH-1L/1S; CASP-2; ICH-1L
ILMN_2410986	STAT3	NM_139276.2	17	Homo sapiens signal transducer and activator of transcription 3 (acute-phase response factor) (STAT3), transcript variant 1, mRNA.	APRF; FLJ20882; MGC16063
ILMN_2413898	MCM10	NM_018518.3	10	Homo sapiens minichromosome maintenance complex component 10 (MCM10), transcript variant 2, mRNA.	PRO2249; CNA43; MGC126776
ILMN_3201115	LOC440043	XR_015812.2		PREDICTED: Homo sapiens misc_RNA (LOC440043), miscRNA.
ILMN_3240586	PLD6	NM_178836.2	17	Homo sapiens phospholipase D family, member 6 (PLD6), mRNA.
ILMN_3242603	GTF2H2B	NM_001098729.1	5	Homo sapiens general transcription factor IIH, polypeptide 2B (GTF2H2B), mRNA.
ILMN_3244065	C9orf69	NM_152833.2	9	Homo sapiens chromosome 9 open reading frame 69 (C9orf69), mRNA.	bA83N9.1
ILMN_3244521	LOC283267	NR_015451.1	11	Homo sapiens hypothetical LOC283267 (LOC283267), non-coding RNA.
ILMN_3247645	LOC550643	NR_015367.2	X	Homo sapiens hypothetical LOC550643 (LOC550643), non-coding RNA.
ILMN_3247895	LOC728188	XM_001126103.2	X	PREDICTED: Homo sapiens similar to phosphoglycerate mutase processed protein (LOC728188), mRNA.
ILMN_3251545	CHMP5	NM_016410.4	9	Homo sapiens chromatin modifying protein 5 (CHMP5), mRNA.
ILMN_3307659	SFT2D2	NM_199344.2	1	Homo sapiens SFT2 domain containing 2 (SFT2D2), mRNA.
ILMN_3307729	CXXC5	NM_016463.7	5	Homo sapiens CXXC finger 5 (CXXC5), mRNA.	HSPC195
ILMN_3307863	TAOK3	NM_016281.3	12	Homo sapiens TAO kinase 3 (TAOK3), mRNA.	JIK; FLJ31808; DPK; MAP3K18; DKFZp666H245
